# Supplementary material for: Nopalea cochenillifera Regulates the Immune Response and Gut Microbiota in Mice
Source: Nutrients. 2024 Dec 19;16(24):4376. doi: 10.3390/nu16244376 (PMC11677944; doi:10.3390/nu16244376)
Supplement: Supplementary file 1 [file nutrients-16-04376-s001.zip]

Archive with 1 entries (1 files):
- nutrients-3301089-supplementary.pdf
